# Supplementary material for: Population-genomic analyses reveal bottlenecks and asymmetric introgression from Persian into iron walnut during domestication
Source: Genome Biol. 2022 Jul 4;23:145. doi: 10.1186/s13059-022-02720-z (PMC9254524; doi:10.1186/s13059-022-02720-z)
Supplement: Supplementary file 1 — Additional file 1. Table S1. Three methods used to determine the optimal number of clusters in the Juglans STRUCTURE analyses. [file 13059_2022_2720_MOESM1_ESM.xlsx]

## Sheet: Sheet1
Table S1. Three methods used to determine the optimal number of clusters in the Juglans STRUCTURE analyses.
K	Mean_Ln(D|K)	DeltaK	Parsimony
1	-167543	-	0.5
2	-133951	11443.6	0.7653
3	-123212	2328.17	0.8549
4	-120788	97.26	0.4733
5	-142635	0.33	0.1959
6	-144424	0.19	0.1549
7	-158989	0.08	-0.0017
8	-165201	-	-0.2036
