# Supplementary material for: Population-genomic analyses reveal bottlenecks and asymmetric introgression from Persian into iron walnut during domestication
Source: Genome Biol. 2022 Jul 4;23:145. doi: 10.1186/s13059-022-02720-z (PMC9254524; doi:10.1186/s13059-022-02720-z)
Supplement: Supplementary file 2 — Additional file 2. Table S2. Details of the sample locations, Q values at K=3 in STRUCTURE, and chloroplast haplotypes. [file 13059_2022_2720_MOESM2_ESM.xlsx]

## Sheet: Table S2
Table S2. Details of the sample locations, Q values at K=3 in STRUCTURE, and chloroplast haplotypes
	Population	Sample name	SRR ID	Sampling location	Latitude (N)	Longitude (E)	Continent	Species	Mapping depth	Structure			Group	Haplotype of chrloroplast
										Componet 1	Componet 2	Componet 3		Haplotype 1	Haplotype 2	Haplotype 3
1	Belgium	Jre-BLS1	SRR18664053	Ghent, Belgium	51.0249	3.7253	Europe	Juglans regia	33	0.0032	0.9968	0	Western	0	0	1
2	Austria	Jre-LP133	SRR18664052	Austria, Salzburg	48.2649	16.4017	Europe	Juglans regia	27	0.001	0.999	0	Western	0	0	1
3	Austria	Jre-LP149	SRR18664041	Austria, Salzburg	48.2649	16.4017	Europe	Juglans regia	25	0.0686	0.9314	0	Western	0	0	1
4	Austria	Jre-LP165	SRR18664030	Austria, Salzburg	48.2649	16.4017	Europe	Juglans regia	27	0.003	0.997	0	Western	0	0	1
5	Austria	Jre-LP241	SRR18664019	Austria, Neumarkt	47.9284	13.195	Europe	Juglans regia	28	0.0021	0.9979	0	Western	0	0	1
6	Germany	Jre-LP252	SRR18664008	Germany, Berchtesgaden	47.5532	12.9176	Europe	Juglans regia	29	0.001	0.999	0	Western	0	0	1
7	Germany	Jre-LP272	SRR18663997	Germany, Heidelberg, Philosophenweg	49.4153	8.7003	Europe	Juglans regia	28	0.0125	0.9875	0	Western	0	0	1
8	Croatia	Jre-cro12	SRR18663986	Croatia,Jezero,Jarun	45.7821	15.9386	Europe	Juglans regia	25	0.001	0.999	0	Western	0	0	1
9	Croatia	Jre-cro17	SRR18663980	Croatia,Kloštar-Ivanić	45.736	16.4189	Europe	Juglans regia	28	0.002	0.998	0	Western	0	0	1
10	Croatia	Jre-cro28	SRR18663979	Croatia,Hvar	43.1718	16.4424	Europe	Juglans regia	25	0.002	0.998	0	Western	0	0	1
11	Croatia	Jre-cro29	SRR18664051	Croatia,Jastrebarsko	45.719	15.6339	Europe	Juglans regia	33	0.001	0.999	0	Western	0	0	1
12	Croatia	Jre-cro32	SRR18664050	Croatia,Pifari,Istria	45.1464	13.8574	Europe	Juglans regia	28	0.001	0.999	0	Western	0	0	1
13	Croatia	Jre-cro33	SRR18664049	Croatia,Pifari,Istria	45.1452	13.8584	Europe	Juglans regia	30	0.002	0.998	0	Western	0	0	1
14	Croatia	Jre-cro34	SRR18664048	Croatia,Rovinj,Istria	45.0897	13.6458	Europe	Juglans regia	27	0.002	0.998	0	Western	0	0	1
15	Croatia	Jre-cro39	SRR18664047	Croatia,Vrana, Dalmatia	43.9556	15.5453	Europe	Juglans regia	35	0.0143	0.9857	0	Western	0	0	1
16	Croatia	Jre-cro40	SRR18664046	Croatia,Gornja Pastuša, Sisačko-Moslavačka županija	45.326	16.344	Europe	Juglans regia	28	0.001	0.999	0	Western	0	0	1
17	Croatia	Jre-cro5	SRR18664045	Croatia,Kloštar-Ivanić	45.7438	16.4274	Europe	Juglans regia	37	0.001	0.999	0	Western	0	0	1
18	Croatia	Jre-cro7	SRR18664044	Croatia,Šinkovica Šaška, Hrvatsko Zagorje	46.2498	15.9423	Europe	Juglans regia	32	0.002	0.998	0	Western	0	0	1
19	Croatia	Jre-cro8	SRR18664043	Croatia,Jarun, Zagreb	45.7861	15.9355	Europe	Juglans regia	38	0.004	0.996	0	Western	0	0	1
20	Serbia	Jre-ser25	SRR18664042	Serbia,Gnjilica, Raški okrug	43.252	20.6345	Europe	Juglans regia	29	0.0131	0.9869	0	Western	0	0	1
21	Serbia	Jre-ser27	SRR18664040	Serbia,Gnjilica, Raški okrug	43.252	20.6345	Europe	Juglans regia	31	0.0234	0.9766	0	Western	0	0	1
22	Pakistan	Jre-DownloadpBR-2201	SRR14430336	Pakistan	35.75	51.05	Asia	Juglans regia	15	0.3356	0.6374	0.027	Western-Eastern	0	0	1
23	Pakistan	Jre-DownloadpDS-2301	SRR14430333	Pakistan	35.75	51.05	Asia	Juglans regia	15	0.3324	0.6616	0.006	Western-Eastern	0	0	1
24	Pakistan	Jre-DownloadpDS-2302	SRR14430334	Pakistan	35.75	51.05	Asia	Juglans regia	18	0.3063	0.6887	0.005	Western-Eastern	0	0	1
25	Pakistan	Jre-DownloadpSZ-2805	SRR14430329	Pakistan	35.75	51.05	Asia	Juglans regia	18	0.2806	0.7144	0.005	Western-Eastern	0	0	1
26	Pakistan	Jre-DownloadpUD-2507	SRR14430327	Pakistan	35.75	51.05	Asia	Juglans regia	14	0.2631	0.7271	0.0098	Western-Eastern	0	0	1
27	Iran	Jre-DownloadIRAN19	SRR14430250	Iran	35.75	51.05	Asia	Juglans regia	18	0.2285	0.7715	0	Western-Eastern	0	0	1
28	Iran	Jre-DownloadIRAN21	SRR14430257	Iran	35.75	51.05	Asia	Juglans regia	17	0.1737	0.8263	0	Western	0	0	1
29	Iran	Jre-DownloadIRAN20	SRR14430143	Iran	35.75	51.05	Asia	Juglans regia	18	0.1876	0.8124	0	Western	0	0	1
30	Iran	Jre-DownloadIRAN22	SRR14430262	Iran	35.75	51.05	Asia	Juglans regia	17	0.1571	0.8429	0	Western	0	0	1
31	Iran	Jre-DownloadIRAN04	SRR14430256	Iran	35.75	51.05	Asia	Juglans regia	19	0.122	0.878	0	Western	0	0	1
32	Iran	Jre-DownloadIRAN31	SRR14430755	Iran	35.75	51.05	Asia	Juglans regia	17	0.0643	0.9357	0	Western	0	0	1
33	Iran	Jre-DownloadIRAN30	SRR14430515	Iran	35.75	51.05	Asia	Juglans regia	17	0.2269	0.7731	0	Western-Eastern	0	0	1
34	Iran	Jre-DownloadIRAN27	SRR14430266	Iran	35.75	51.05	Asia	Juglans regia	18	0.121	0.879	0	Western	0	0	1
35	Iran	Jre-DownloadIRAN13	SRR14430276	Iran	35.75	51.05	Asia	Juglans regia	20	0.159	0.84	0.001	Western	0	1	0
36	Iran	Jre-DownloadIRAN16	SRR14430267	Iran	35.75	51.05	Asia	Juglans regia	17	0.165	0.835	0	Western	0	0	1
37	Kazakstan	Jre-VZ989	SRR18664039	Kensay, Kazakstan	43.2312	77.0389	Asia	Juglans regia	23	0.612	0.388	0	Western-Eastern	0	1	0
38	Russia	Jre-LP705	SRR18664038	Moscow,Russia	55.8444	37.5899	Europe	Juglans regia	32	0.0162	0.9838	0	Western	Excluded because of >1000 missing sites
39	Russia	Jre-LP710	SRR18664037	Moscow,Russia	55.7784	37.6349	Europe	Juglans regia	32	0.0649	0.9351	0	Western	0	0	1
40	Xingjiang	Jre-GL43	SRR14888649	Xinjiang, China	43.3167	82.25	Asia	Juglans regia	26	0.5716	0.4283	0.0001	Western-Eastern	0	1	0
41	Beijing	Jre-SSL2	SRR18664036	Changping, Beijing, China	40.3589	116.244	Asia	Juglans regia	24	0.9896	0.0104	0	Eastern	0	0	1
42	Beijing	Jre-SSL3	SRR18664035	Changping, Beijing, China	40.3589	116.244	Asia	Juglans regia	35	0.9903	0.0097	0	Eastern	0	0	1
43	Beijing	Jre-SSL5	SRR18664034	Changping, Beijing, China	40.3589	116.244	Asia	Juglans regia	22	0.999	0.001	0	Eastern	0	0	1
44	Beijing	Jre-SSL7	SRR18664033	Changping, Beijing, China	40.3589	116.244	Asia	Juglans regia	21	0.999	0.001	0	Eastern	0	0	1
45	Beijing	Jre-SSL8	SRR18664032	Changping, Beijing, China	40.3589	116.244	Asia	Juglans regia	32	0.9889	0.0111	0	Eastern	0	0	1
46	Beijing	Jre-SSL9	SRR18664031	Changping, Beijing, China	40.3589	116.244	Asia	Juglans regia	29	0.9955	0.0045	0	Eastern	0	0	1
47	Beijing	Jre-YC1	SRR18664029	Mentougou, Beijing, China	40.0411	115.75	Asia	Juglans regia	25	0.998	0.002	0	Eastern	0	0	1
48	Beijing	Jre-YC2	SRR18664028	Mentougou, Beijing, China	40.0411	115.75	Asia	Juglans regia	25	0.991	0.009	0	Eastern	0	1	0
49	Beijing	Jre-YC3	SRR18664027	Mentougou, Beijing, China	40.0411	115.75	Asia	Juglans regia	30	1	0	0	Eastern	0	1	0
50	Beijing	Jre-YC4	SRR18664026	Mentougou, Beijing, China	40.0411	115.75	Asia	Juglans regia	32	0.999	0.001	0	Eastern	0	1	0
51	Beijing	Jre-YC5	SRR18664025	Mentougou, Beijing, China	40.0411	115.75	Asia	Juglans regia	25	0.9712	0.0288	0	Eastern	0	0	1
52	Beijing	Jre-YC6	SRR18664024	Mentougou, Beijing, China	40.0411	115.75	Asia	Juglans regia	32	1	0	0	Eastern	0	1	0
53	Beijing	Jre-YC7	SRR18664023	Mentougou, Beijing, China	40.0411	115.75	Asia	Juglans regia	24	0.999	0.001	0	Eastern	0	1	0
54	Beijing	Jre-R1	SRR6382584	Beijing Normal University, Beijing, China	39.95	116.283	Asia	Juglans regia	45	1	0	0	Eastern	0	0	1
55	Hebei	Jre-LS1	SRR14888656	Laishui, Hebei province, China	39.5438	115.499	Asia	Juglans regia	27	0.9999	0.0001	0	Eastern	0	1	0
56	Hebei	Jre-LS2	SRR14888657	Laishui, Hebei province, China	39.5438	115.499	Asia	Juglans regia	30	1	0	0	Eastern	0	0	1
57	Hebei	Jre-LS3	SRR14888658	Laishui, Hebei province, China	39.5438	115.499	Asia	Juglans regia	31	1	0	0	Eastern	0	1	0
58	Henan	Jre-HSA13	SRR14888654	Huangshian forestry, Henan province, China	33.6332	111.809	Asia	Juglans regia	35	0.9875	0.0125	0	Eastern	0	1	0
59	Henan	Jre-HSA14	SRR14888655	Huangshian forestry, Henan province, China	33.6332	111.809	Asia	Juglans regia	32	0.9907	0.0093	0	Eastern	0	1	0
60	Henan	Jre-SS21	SRR14888660	Songshan, Henan province, China	34.5062	112.936	Asia	Juglans regia	30	0.9	0.1	0	Eastern	0	1	0
61	Shaanxi	Jre-HPS17	SRR14888651	Haopingsi, Shaanxi province, China	33.8167	107.75	Asia	Juglans regia	23	1	0	0	Eastern	Excluded because of >1000 missing sites
62	Shaanxi	Jre-HPS25	SRR14888653	Haopingsi, Shaanxi province, China	33.8167	107.75	Asia	Juglans regia	32	1	0	0	Eastern	0	1	0
63	Shaanxi	Jre-HPS4	SRR14888650	Haopingsi, Shaanxi province, China	33.8167	107.75	Asia	Juglans regia	34	1	0	0	Eastern	Excluded because of >1000 missing sites
64	Shaanxi	Jre-HPS9	SRR5097480	Haopingsi, Shaanxi province, China	33.8167	107.75	Asia	Juglans regia	30	0.999	0.001	0	Eastern	0	1	0
65	Hubei	Jre-LC111	SRR18664022	Lichuan, Hubei province,China	30.3775	108.579	Asia	Juglans regia	25	0.661	0	0.339	Eastern-Jsi	0	1	0
66	Hubei	Jre-LC112	SRR18664021	Lichuan, Hubei province,China	30.3775	108.579	Asia	Juglans regia	34	0.4845	0.001	0.5145	Eastern-Jsi	0	1	0
67	Hubei	Jre-LC113	SRR18664020	Lichuan, Hubei province,China	30.3775	108.579	Asia	Juglans regia	31	0.5369	0	0.4631	Eastern-Jsi	0	1	0
68	Hubei	Jre-LC114	SRR18664018	Lichuan, Hubei province,China	30.3775	108.579	Asia	Juglans regia	37	0.6485	0	0.3515	Eastern-Jsi	0	1	0
69	Hubei	Jre-LC115	SRR18664017	Lichuan, Hubei province,China	30.3775	108.579	Asia	Juglans regia	27	0.585	0	0.415	Eastern-Jsi	0	1	0
70	Chongqing	Jre-JFS105	SRR18664016	Jinfoshan, Chongqing, China	29.0412	107.189	Asia	Juglans regia	30	0.441	0	0.559	Eastern-Jsi	0	1	0
71	Chongqing	Jre-JFS106	SRR18664015	Jinfoshan, Chongqing, China	29.0412	107.189	Asia	Juglans regia	30	0.7908	0.0032	0.206	Eastern-Jsi	0	1	0
72	Chongqing	Jre-JFS107	SRR18664014	Jinfoshan, Chongqing, China	29.0412	107.189	Asia	Juglans regia	30	0.3836	0	0.6164	Eastern-Jsi	0	1	0
73	Chongqing	Jre-JFS108	SRR18664013	Jinfoshan, Chongqing, China	29.0412	107.189	Asia	Juglans regia	37	0.4169	0	0.5831	Eastern-Jsi	0	1	0
74	Sichuan	Jre-EMS1	SRR18664012	Mount Emei, Sichuan province,China	29.5909	103.38	Asia	Juglans regia	36	0.5573	0	0.4427	Eastern-Jsi	0	1	0
75	Sichuan	Jre-EMS2	SRR18664011	Mount Emei, Sichuan province,China	29.5909	103.38	Asia	Juglans regia	35	0.3806	0	0.6194	Eastern-Jsi	0	1	0
76	Hubei	Jre-SNJ30	SRR14888659	Shennongjia, Hubei province,China	31.4947	110.372	Asia	Juglans regia	30	0.9337	0.003	0.0633	Eastern	0	1	0
77	Guizhou	Jre-FJY2	SRR18664010	Weining, Guizhou province,China	26.7409	104.278	Asia	Juglans regia	29	0.4256	0	0.5744	Eastern-Jsi	0	1	0
78	Guizhou	Jre-FJY3	SRR18664009	Weining, Guizhou province,China	26.7409	104.278	Asia	Juglans regia	27	0.2833	0	0.7167	Eastern-Jsi	0	1	0
79	Guizhou	Jre-FJY4	SRR18664007	Weining, Guizhou province,China	26.7409	104.278	Asia	Juglans regia	36	0.4717	0	0.5283	Eastern-Jsi	0	1	0
80	Guizhou	Jre-SJM1	SRR18664006	Shuicheng, Guizhou province, China	26.2532	105.118	Asia	Juglans regia	22	0.3174	0	0.6826	Eastern-Jsi	0	1	0
81	Guangxi	Jre-LS21	SRR18664005	Laoshan, Guangxi province, China	24.4711	106.366	Asia	Juglans regia	34	0.2822	0	0.7178	Eastern-Jsi	0	1	0
82	Xizang	Jre-BDC2	SRR18664004	Bomi, Xizang, China	29.2167	95.2667	Asia	Juglans regia	18	0.1434	0.5886	0.268	Western-Eastern-Jsi	0	0	1
83	Xizang	Jre-BDC4	SRR18664003	Bomi, Xizang, China	29.2167	95.2667	Asia	Juglans regia	26	0.1359	0.5781	0.286	Western-Eastern-Jsi	0	0	1
84	Xizang	Jre-B7	SRR18664002	Bomi, Xizang, China	29.2167	95.2667	Asia	Juglans regia	23	0.1087	0.5222	0.3691	Western-Eastern-Jsi	0	0	1
85	Xizang	Jre-GX10	SRR18664001	Guxiang, Xizang, China	29.65	91.1	Asia	Juglans regia	20	0.162	0.5711	0.2669	Western-Eastern-Jsi	0	0	1
86	Yunnan	Jre-Y23	SRR18664000	Dali, Yunnan province, China	25.6166	99.8658	Asia	Juglans regia	34	0.3046	0.0982	0.5972	Eastern-Jsi	0	0	1
87	Yunnan	Jre-Y31	SRR18663999	Dali, Yunnan province, China	25.6166	99.8658	Asia	Juglans regia	29	0.343	0.0002	0.6568	Eastern-Jsi	Excluded because of >1000 missing sites
88	Guizhou	Jsi-SJM8	SRR18663998	Shuicheng, Guizhou province, China	26.2532	105.118	Asia	Juglans sigillata	23	0.2824	0	0.7176	Eastern-Jsi	0	1	0
89	Guizhou	Jsi-SJM11	SRR18663996	Shuicheng, Guizhou province, China	26.2532	105.118	Asia	Juglans sigillata	17	0.2541	0	0.7459	Eastern-Jsi	0	1	0
90	Guizhou	Jsi-TR112	SRR18663995	Tongren, Guizhou province, China	27.5463	108.787	Asia	Juglans sigillata	27	0.5085	0	0.4915	Eastern-Jsi	0	1	0
91	Yunnan	Jsi-BHL4	SRR18663994	Baihualing, Yunnan province,China	25.3	98.7833	Asia	Juglans sigillata	28	0	0	1	Jsi	1	0	0
92	Yunnan	Jsi-BHL5	SRR5192959	Baihualing, Yunnan province, China	25.3	98.7833	Asia	Juglans sigillata	31	0	0	1	Jsi	1	0	0
93	Yunnan	Jsi-TC2	SRR18663993	Tengchong, Yunan province, China	25.2833	98.7	Asia	Juglans sigillata	27	0.001	0	0.999	Jsi	1	0	0
94	Yunnan	Jsi-TC4	SRR5097488	Tengchong, Yunan province, China	25.3	98.7167	Asia	Juglans sigillata	32	0.003	0.002	0.995	Jsi	1	0	0
95	Yunnan	Jsi-YP31	SRR18663992	Yongping, Yunan province,China	25.1666	99.4995	Asia	Juglans sigillata	28	0	0	1	Jsi	1	0	0
96	Yunnan	Jsi-YP32	SRR18663991	Yongping, Yunan province,China	25.1666	99.4996	Asia	Juglans sigillata	25	0	0	1	Jsi	1	0	0
97	Yunnan	Jsi-YC04	SRR5192958	Changning, Yunnan province, China	25.0333	99.85	Asia	Juglans sigillata	30	0	0	1	Jsi	1	0	0
98	Yunnan	Jsi-YC3	SRR18663990	Changning, Yunnan province, China	25.0333	99.85	Asia	Juglans sigillata	27	0	0	1	Jsi	Excluded because of >1000 missing sites
99	Yunnan	Jsi-YC5	SRR18663989	Changning, Yunnan province, China	25.0333	99.85	Asia	Juglans sigillata	31	0.001	0	0.999	Jsi	Excluded because of >1000 missing sites
100	Yunnan	Jsi-TXP5	SRR18663988	Yuxi,Yunnan province, China	24.0667	101.983	Asia	Juglans sigillata	30	0.035	0	0.965	Jsi	0	1	0
101	Yunan	Jsi-XC1	SRR18663987	Xichou, Yunnan province, China	23.3787	104.788	Asia	Juglans sigillata	37	0.4044	0	0.5956	Eastern-Jsi	0	1	0
102	Yunan	Jsi-XC17	SRR18663985	Xichou, Yunnan province, China	23.3787	104.788	Asia	Juglans sigillata	43	0.347	0	0.653	Eastern-Jsi	0	1	0
103	Yunan	Jsi-FN2	SRR18663984	Funing, Yunan province, China	23.7158	105.996	Asia	Juglans sigillata	31	0.238	0.0001	0.7619	Eastern-Jsi	0	1	0
104	Yunan	Jsi-FM1	SRR18663983	Fumin, Yunnan province, China	25.5605	102.709	Asia	Juglans sigillata	33	0.1277	0.0003	0.872	Jsi	0	1	0
105	Yunan	Jsi-FM2	SRR18663982	Fumin, Yunnan province, China	25.5605	102.709	Asia	Juglans sigillata	31	0.0764	0	0.9236	Jsi	0	1	0
106	Yunan	Jsi-PL2	SRR18663981	Panlong, Yunnan province, China	25.4238	102.756	Asia	Juglans sigillata	35	0.035	0.001	0.964	Jsi	0	1	0
107	Guizhou	Jsi-DownloadCQ120	SRR14430136	Tongren, Guizhou province, China	28.33	108.49	Asia	Juglans sigillata	17	0.476	0	0.524	Eastern-Jsi	0	1	0
108	Yunan	Jsi-DownloadYN1	SRR14430569	Yangbi, Dali, Yunnan province, China	25.668	99.964	Asia	Juglans sigillata	22	0.1938	0.001	0.8052	Jsi	0	1	0
109	Yunnan	Jsi-DownloadYN11	SRR14430299	Yangbi, Dali, Yunnan province, China	25.668	99.964	Asia	Juglans sigillata	20	0.546	0	0.454	Eastern-Jsi	0	1	0
110	Yunnan	Jsi-DownloadYN13	SRR14430481	Eryuan, Dali, Yunnan province, China	26.11	99.95	Asia	Juglans sigillata	20	0.1315	0.001	0.8675	Jsi	0	1	0
111	Yunnan	Jsi-DownloadYN16	SRR14430516	Yangbi, Dali, Yunnan province, China	25.668	99.964	Asia	Juglans sigillata	21	0.55	0	0.45	Eastern-Jsi	0	1	0
112	Yunnan	Jsi-DownloadYN20	SRR14430107	Yangbi, Dali, Yunnan province, China	25.668	99.964	Asia	Juglans sigillata	21	0.3599	0	0.6401	Eastern-Jsi	0	1	0
113	Yunnan	Jsi-DownloadYN9	SRR14430176	Yangbi, Dali, Yunnan province, China	25.668	99.964	Asia	Juglans sigillata	19	0.4434	0	0.5566	Eastern-Jsi	0	1	0
