# Supplementary material for: Population-genomic analyses reveal bottlenecks and asymmetric introgression from Persian into iron walnut during domestication
Source: Genome Biol. 2022 Jul 4;23:145. doi: 10.1186/s13059-022-02720-z (PMC9254524; doi:10.1186/s13059-022-02720-z)
Supplement: Supplementary file 4 — Additional file 4. Table S3. Parameter estimation of ghost models in IMa3 with generation times of 50 and 30 years. [file 13059_2022_2720_MOESM4_ESM.xlsx]

## Sheet: Sheet1
Table S3. Parameter estimation of ghost models in IMa3 with generation times of 50 and 30 years.
	Generation time of 50 years			Generation time of 30 years
	HiSmth	HPD95Lo	HPD95Hi	HiSmth	HPD95Lo	HPD95Hi
T (Western-Eastern)	6636	2639	15963	6636	1665	17552
T (Western-Eastern-Jsi)	849658	615977	1364168	855808	572930	1364168
T(Western-Eastern-Jsi-Ghost)	1346744	1067966	2150281	1338545	1072066	2162580
Ne (Western)	160	75	362	275	105	651
Ne (Eastern)	111	55	249	237	83	442
Ne (Jsi)	2693	2288	3154	4437	3779	5342
Ne (Ghost)	19256	8955	74217	31068	14669	124720
Ne (Western-Eastern)	10774	8007	13644	18812	12278	23595
Ne (Western-Eastern-Jsi)	8379	179	47582	13196	4142	85367
Ne (Root)	5573	1530	8110	9109	372	13234
2Nm (Western -> Eastern)	0.171	0.022	0.283	0.18	0	0.292
2Nm (Eastern -> Jsi)	0.679	0.403	1.316	0.637	0.378	1.334
2Nm (Western-Eastern -> Jsi)	0.091	0.041	0.153	0.094	0.038	0.158
2Nm (Ghost -> Jsi)	0.215	0.141	0.262	0.215	0.133	0.264
T (Western-Eastern) is the divergence time of western group and eastern group of J. regia. T (Western-Eastern-Jsi) is the divergence time of J. regia and J. sigillata. T (Western-Eastern-Jsi-Ghost) is the divergence time of J. regia, J. sigillata, and ghost population. Ne (Western), Ne (Eastern), Ne (Jsi), Ne (Ghost), Ne (Western-Eastern), Ne (Western-Eastern-Jsi) and Ne (Root) are the effective …
