# Supplementary material for: Population-genomic analyses reveal bottlenecks and asymmetric introgression from Persian into iron walnut during domestication
Source: Genome Biol. 2022 Jul 4;23:145. doi: 10.1186/s13059-022-02720-z (PMC9254524; doi:10.1186/s13059-022-02720-z)
Supplement: Supplementary file 5 — Additional file 5. Table S4. Parameter estimation of non-ghost models in IMa3 assuming Juglans regia and J. sigillata generation times of 50 and 30 years. [file 13059_2022_2720_MOESM5_ESM.xlsx]

## Sheet: Sheet1
Table S4. Parameter estimation of non-ghost models in IMa3 assuming Juglans regia and J. sigillata generation times of 50 and 30 years.
	Generation time of 50 years			Generation time of 30 years
	HiSmth	HPD95Lo	HPD95Hi	HiSmth	HPD95Lo	HPD95Hi
T (Western-Eastern)	10224	4433	19602	11607	4484	20268
T (Western-Eastern-Jsi)	1228366	1022357	1474347	1243740	1010058	1468197
Ne (Western)	224	106	403	382	177	694
Ne (Eastern)	155	78	278	275	130	472
Ne (Jsi)	3810	3359	4282	6316	5582	7162
Ne (Western-Eastern)	14157	12030	16668	23680	20178	28121
Ne (Root)	6905	4804	9032	11424	7964	15096
2Nm (Western -> Eastern)	0.2255	0.1031	0.353	0.229	0.111	0.359
2Nm (Eastern -> Western)	0.143	0.04	0.263	0.155	0.044	0.273
2Nm (Eastern -> Jsi)	0.608	0.298	1.214	0.574	0.29	1.211
2Nm (Western-Eastern -> Jsi)	0.248	0.201	0.301	0.248	0.2	0.302
T (Western-Eastern) is the divergence time of western group and eastern group of J. regia. T (Western-Eastern-Jsi) is the divergence time of J. regia and J. sigillata. Ne (Western), Ne (Eastern), Ne (Jsi), Ne (Western-Eastern), and Ne (Root) are the effective population size of western group of J. regia, eastern group of J. regia, J. sigillata, the common ancestor of two groups of J. regia, and t…
