# Supplementary material for: Population-genomic analyses reveal bottlenecks and asymmetric introgression from Persian into iron walnut during domestication
Source: Genome Biol. 2022 Jul 4;23:145. doi: 10.1186/s13059-022-02720-z (PMC9254524; doi:10.1186/s13059-022-02720-z)
Supplement: Supplementary file 6 — Additional file 6. Table S5. Annotations of the six genes involved in biotic and abiotic stress responses. [file 13059_2022_2720_MOESM6_ESM.xlsx]

## Sheet: Sheet1
Table S5. Annotations of the six genes involved in biotic and abiotic stress responses.
Gene name	Uniport ID	Protein
Jr2SG00019500	Q84WW3	Inositol hexakisphosphate and diphosphoinositol-pentakisphosphate kinase VIP2
Jr2SG00019600	F4J8C6	Inositol hexakisphosphate and diphosphoinositol-pentakisphosphate kinase VIP1
Jr2SG00019700	F4J8C6	Inositol hexakisphosphate and diphosphoinositol-pentakisphosphate kinase VIP1
Jr2SG00147600	P42158	Casein kinase 1-like protein 1
Jr2SG00147700	Q058N0	IQ domain-containing protein IQM5
Jr2SG00147800	O82645	IQ domain-containing protein IQM1
