# Supplementary material for: Population-genomic analyses reveal bottlenecks and asymmetric introgression from Persian into iron walnut during domestication
Source: Genome Biol. 2022 Jul 4;23:145. doi: 10.1186/s13059-022-02720-z (PMC9254524; doi:10.1186/s13059-022-02720-z)
Supplement: Supplementary file 7 — Additional file 7. Table S6. Information on the haploid sequences of each haplotype of the shell-thickness gene. [file 13059_2022_2720_MOESM7_ESM.xlsx]

## Sheet: Table S6
Table S6. Information on the haploid sequences of each haplotype of the Juglans shell-thickness gene.
Name	Number	location	Haploid sequences1
Haplotype 1	16	China	Jre-GL43a, Jre-GL43b, Jre-HSA14a, Jre-HSA14b, Jre-LS3a, Jre-LS3b, Jre-SS21a, Jre-SS21b, Jre-SSL3a, Jre-SSL3b, Jre-SSL5a, Jre-SSL5b, Jre-SSL9a, Jre-SSL9b, Jre-YC6a, Jre-YC6b
Haplotype 2	8	China	Jre-HPS4a, Jre-HPS9a, Jre-HSA13a, Jre-LC111a, Jre-SSL7a, Jre-SSL8a, Jre-YC5a, Jre-YC7a
Haplotype 3	2	China, and Pakistan	Jre-DownloadpBR-2201a, Jre-GX10a
Haplotype 4	8	China	Jre-FJY3a, Jre-LC113a, Jre-SJM1a, Jsi-BHL5a, Jsi-FN2a, Jsi-TC2a, Jsi-TC4a, Jsi-YC3a
Haplotype 5	9	Iran, Belgium, Austria, Croatia	Jre-BLS1a, Jre-DownloadIRAN04a, Jre-DownloadIRAN22a, Jre-DownloadIRAN30a, Jre-LP149a, Jre-LP252a, Jre-cro32a, Jre-cro34a, Jre-cro40a
Haplotype 6	48	China, Austria, Moscow	Jre-BDC2a, Jre-BDC2b, Jre-HPS17a, Jre-HPS17b, Jre-HPS25a, Jre-HPS25b, Jre-JFS107a, Jre-JFS107b, Jre-LP241a, Jre-LP241b, Jre-LP705a, Jre-LP705b, Jre-LP710a, Jre-LP710b, Jre-LS1a, Jre-LS1b, Jre-LS21a, Jre-LS21b, Jre-LS2a, Jre-LS2b, Jre-R1a, Jre-R1b, Jre-SSL2a, Jre-SSL2b, Jre-VZ989a, Jre-VZ989b, Jre-Y31a, Jre-Y31b, Jre-YC1a, Jre-YC1b, Jre-YC3a, Jre-YC3b, Jre-YC4a, Jre-YC4b, Jre-cro12a, Jre-cro12b, J…
Haplotype 7	9	Belgium, Iran, Austria, Croatia	Jre-BLS1b, Jre-DownloadIRAN04b, Jre-DownloadIRAN22b, Jre-DownloadIRAN30b, Jre-LP149b, Jre-LP252b, Jre-cro32b, Jre-cro34b, Jre-cro40b
Haplotype 8	20	Iran, Austria, Germany, Serbia	Jre-DownloadIRAN21a, Jre-DownloadIRAN21b, Jre-LP133a, Jre-LP133b, Jre-LP272a, Jre-LP272b, Jre-cro28a, Jre-cro28b, Jre-cro29a, Jre-cro29b, Jre-cro5a, Jre-cro5b, Jre-cro7a, Jre-cro7b, Jre-cro8a, Jre-cro8b, Jre-ser25a, Jre-ser25b, Jre-ser27a, Jre-ser27b
Haplotype 9	14	Iran, Croatia, China	Jre-DownloadIRAN16a, Jre-DownloadIRAN31a, Jre-EMS1a, Jre-LC114a, Jre-Y23a, Jre-cro39a, Jsi-DownloadCQ120a, Jsi-DownloadYN11a, Jsi-DownloadYN13a, Jsi-DownloadYN9a, Jsi-FM2a, Jsi-PL2a, Jsi-SJM11a, Jsi-SJM8a
Haplotype 10	13	Iran, Austria, China	Jre-DownloadIRAN19a, Jre-DownloadIRAN19b, Jre-DownloadIRAN20b, Jre-FJY2a, Jre-FJY2b, Jre-JFS106a, Jre-JFS106b, Jre-LC112a, Jre-LC112b, Jre-LP165a, Jre-LP165b, Jsi-XC1a, Jsi-XC1b
Haplotype 11	14	Iran, Croatia, China	Jre-DownloadIRAN16b, Jre-DownloadIRAN31b, Jre-EMS1b, Jre-LC114b, Jre-Y23b, Jre-cro39b, Jsi-DownloadCQ120b, Jsi-DownloadYN11b, Jsi-DownloadYN13b, Jsi-DownloadYN9b, Jsi-FM2b, Jsi-PL2b, Jsi-SJM11b, Jsi-SJM8b
Haplotype 12	8	China	Jre-FJY3b, Jre-LC113b, Jre-SJM1b, Jsi-BHL5b, Jsi-FN2b, Jsi-TC2b, Jsi-TC4b, Jsi-YC3b
Haplotype 13	2	China	Jre-EMS2a, Jsi-TXP5a
Haplotype 14	2	China	Jre-EMS2b, Jsi-TXP5b
Haplotype 15	2	Cina	Jre-JFS105a, Jre-JFS105b
Haplotype 16	8	China	Jre-HPS4b, Jre-HPS9b, Jre-HSA13b, Jre-LC111b, Jre-SSL7b, Jre-SSL8b, Jre-YC5b, Jre-YC7b
Haplotype 17	2	Pakistan, China	Jre-DownloadpBR-2201b, Jre-GX10b
Haplotype 18	1	China	Jre-B7a
Haplotype 19	1	Iran	Jre-DownloadIRAN20a
Haplotype 20	1	China	Jre-B7b
1Haploid sequence. The Red and orange represent the western and eastern group of J. regia; blue represents J. sigillata; cyan represents hybrids between western and eastern J. regia; black represents hybrids between eastern J. regia and J. sigillata.
